# Supplementary material for: A Printable Magnetic-Responsive Iron Oxide Nanoparticle (ION)-Gelatin Methacryloyl (GelMA) Ink for Soft Bioactuator/Robot Applications
Source: Polymers (Basel). 2023 Dec 20;16(1):25. doi: 10.3390/polym16010025 (PMC10780401; doi:10.3390/polym16010025)
Supplement: Supplementary file 1 [file polymers-16-00025-s001.zip]

Archive with 1 entries (1 files):
- polymers-2732931-supplementary.pdf
